# Supplementary material for: Protective Response in Experimental Paracoccidioidomycosis Elicited by Extracellular Vesicles Containing Antigens of Paracoccidioides brasiliensis
Source: Cells. 2021 Jul 17;10(7):1813. doi: 10.3390/cells10071813 (PMC8304155; doi:10.3390/cells10071813)
Supplement: Supplementary file 1 [file cells-10-01813-s001.zip]

Archive with 1 entries (1 files):
- cells-1278093-supplementary.pdf
